# Supplementary material for: Extraction and Concentration of Waste Pueraria lobata Stems with Antioxidants and Anti-Melanogenesis Activity as a Novel Skin Whitening Agent for Natural Cosmetic Prototypes
Source: Int J Mol Sci. 2022 Sep 8;23(18):10352. doi: 10.3390/ijms231810352 (PMC9499008; doi:10.3390/ijms231810352)
Supplement: Supplementary file 1 [file ijms-23-10352-s001.zip]

Archive with 1 entries (1 files):
- ijms-1904253-supplementary.pdf
